# Supplementary material for: Impact on Fecal Microbiota and Health-Related Markers of an Intervention Focused on Improving Eating Behavior in People at Risk of Food Insecurity
Source: Nutrients. 2023 Aug 11;15(16):3537. doi: 10.3390/nu15163537 (PMC10459582; doi:10.3390/nu15163537)
Supplement: Supplementary file 1 [file nutrients-15-03537-s001.zip]

Archive with 1 entries (1 files):
- nutrients-2489065-supplementary.pdf
